# Supplementary material for: The Genetic Diversity of Mesodinium and Associated Cryptophytes
Source: Front Microbiol. 2016 Dec 20;7:2017. doi: 10.3389/fmicb.2016.02017 (PMC5168500; doi:10.3389/fmicb.2016.02017)
Supplement: Supplementary file 1 [file Data_Sheet_1.xlsx]

## Sheet: Sheet1
Supplementry Table 1. Genbank accession numbers for seuqences used in this study
Target	Sample	Gene	Accession #
Cryptophytes	cultures	rbcL, partial sequence	KX777634-KX777661
Mesodinium	cultures	partial 18S, complete ITS, partial 28S	KX783613-KX783616
Mesodinium	California Current	partial 18S, complete ITS, partial 28S	KX983350-KX983436
Mesodinium	St. George Island	partial 18S, complete ITS, partial 28S	KX942053-KX942143
Mesodinium	Baltic Sea	partial 18S, complete ITS, partial 28S	KY201475- KY201591
Mesodinium	Long Island	partial 18S, complete ITS, partial 28S	KY201592- KY201640
Mesodinium	Barents Sea	partial 18S, complete ITS, partial 28S	KY201641- KY201731
Mesodinium	Brazil	partial 18S, complete ITS, partial 28S	KY201732- KY201869
Mesodinium	Chile	partial 18S, complete ITS, partial 28S	KY201870- KY201959
Mesodinium	North Carolina	partial 18S, complete ITS, partial 28S	KY201960- KY202011
Cryptophytes	All field sites	rbcL, partial sequence	KY316984-KY317725
